# Supplementary material for: A Systematic Study of the Antioxidant Capacity of Humic Substances against Peroxyl Radicals: Relation to Structure
Source: Polymers (Basel). 2021 Sep 25;13(19):3262. doi: 10.3390/polym13193262 (PMC8512611; doi:10.3390/polym13193262)
Supplement: Supplementary file 1 [file polymers-13-03262-s001.zip]

Archive with 1 entries (1 files):
- polymers-1382793-supplementary.pdf
